# Supplementary material for: Effect of Polygonatum cyrtonema Flour Addition on the Rheological Properties, Gluten Structure Characteristics of the Dough and the In Vitro Digestibility of Steamed Bread
Source: Foods. 2025 Dec 1;14(23):4116. doi: 10.3390/foods14234116 (PMC12692145; doi:10.3390/foods14234116)
Supplement: Supplementary file 1 [file foods-14-04116-s001.zip]

Archive with 1 entries (1 files):
- foods-3999145-supplementary.pdf
